# Supplementary material for: Diaphragm echodensity in mechanically ventilated patients: a description of technique and outcomes
Source: Crit Care. 2021 Feb 16;25:64. doi: 10.1186/s13054-021-03494-9 (PMC7884870; doi:10.1186/s13054-021-03494-9)
Supplement: Supplementary file 3 — Additional file 3 Bland-Altman plot of repeated measurements of diaphragm echodensity according to the ultrasound machine (Philips, Mindray, Sonosite). The analyses were performed with the median grayscale value of the histogram (i.e grayscale intensity at 50th percentile of the total pixels = ED50). [file 13054_2021_3494_MOESM3_ESM.xlsx]

## Sheet: Feuil1
	Philips (n=11)			Mindray (n=5)			Sonosite (n=14)
	mean	bias	limits	mean	bias	limits	mean	bias	limits
Intra-analyzer	24.5	-0.5	(-3.9; 2.8)	89.8	-6.4	(-14.6; 1.8)	33.1	0.2	(-10.0; 10.4)
Inter-analyzer	24.4	0.3	(-3.3; 3.9)	92.4	-5.2	(-7.0; -3.4)	33.9	-1.6	(-10.1; 6.9)
